# Supplementary material for: Stressor controllability modulates the stress response in fish
Source: BMC Neurosci. 2021 Aug 4;22:48. doi: 10.1186/s12868-021-00653-0 (PMC8336412; doi:10.1186/s12868-021-00653-0)
Supplement: Supplementary file 2 — Additional file 2. Raw data. [file 12868_2021_653_MOESM2_ESM.xlsx]

## Sheet: CS Controllability Behaviour
Treatment	Fish	Replicate	Cortisol	Time freezing	Exploratory index	Shoal cohesion	Escape attempts
CTR	1	1	43.934	68.3333	0.416667	2	0
CTR	2	1	57.3837	23.3333	0.416667	2	0
CTR	3	1	77.465	65	0.454545	2	0
CTR	4	1	88.598	20	0.454545	2	0
CTR	1	2	77.5927	8.33333	0.555556	3	0
CTR	2	2	93.9993	23.3333	0.526316	3	0
CTR	3	2		23.3333	0.512821	3	0
CTR	4	2	109.258	88.3333	0.555556	3	0
CTR	1	3	102.38	22	0.444444	2	2
CTR	2	3		60	0.434783	2	3
CTR	3	3	126.55	18.3333	0.416667	1	6
CTR	4	3	164.058	86.6667	0.408163	1	4
CTR	1	4	123.052	25	0.5	3	0
CTR	2	4	72.83	66.6667	0.487805	3	1
CTR	3	4	52.497	13.3333	0.47619	2	3
CTR	4	4	99.7042	71.6667	0.666667	2	0
CTR	1	5		25	0.512821	3	0
CTR	2	5	39.0717	70	0.714286	3	0
CTR	3	5	50.643	63.3333	0.606061	2	0
CTR	4	5	120.908	56.6667	0.571429	2	0
CTR	1	6	51.206	54.6667	0.487805	2	0
CTR	2	6	85.4056	75	0.4	2	0
CTR	3	6	106.285	87.5	0.384615	1	0
CTR	4	6	105.924	66.6666	0.434783	1	0
UnCTR	1	1	170.728	21.6666	0.571429	3	1
UnCTR	2	1	137.58	50	0.512821	3	2
UnCTR	3	1	255.438	100	0.454545	3	0
UnCTR	4	1	308.927	100	0.5	3	0
UnCTR	1	2	182.284	58.3333	0.434783	3	5
UnCTR	2	2	319.648	86.6667	0.416667	3	5
UnCTR	3	2	257.722	70	0.5	3	6
UnCTR	4	2	249.285	43.3333	0.5	3	5
UnCTR	1	3	203.31	51.6667	0.408163	2	2
UnCTR	2	3	125.585	58.3333	0.408163	2	3
UnCTR	3	3	105.808	91.6667	0.465116	2	0
UnCTR	4	3	333.362	80	0.454545	2	3
UnCTR	1	4	110.742	83.3333	0.392157	3	0
UnCTR	2	4	110.376	95	0.5	3	2
UnCTR	3	4	229.657	71.6667	0.408163	3	4
UnCTR	4	4	190.088	85	0.454545	3	2
UnCTR	1	5	104.889	31.6667	0.4	3	2
UnCTR	2	5	305.774	83.3333	0.434783	3	0
UnCTR	3	5	108.655	30	0.5	2	5
UnCTR	4	5	106.814	87.5	0.5	2	0
UnCTR	1	6	182.73	88.3333	0.512821	3	2
UnCTR	2	6	209.02	68.3333	0.526316	3	1
UnCTR	3	6	195.898	78.3333	0.416667	2	1
UnCTR	4	6	228.252	53.3333	0.5	2	6
CTRUn	1	1	180.253	66.3333	0.333333	3	2
CTRUn	2	1	320.423	100	0.333333	3	6
CTRUn	3	1	250.388	100	0.333333	3	2
CTRUn	4	1	195.273	100	0.333333	3	1
CTRUn	1	2	274.847	81.6667	0.37037	3	0
CTRUn	2	2	315.518	87.5	0.4	3	3
CTRUn	3	2	145.361	100	0.384615	3	1
CTRUn	4	2	392.985	100	0.377358	3	2
CTRUn	1	3	196.011	66.6667	0.416667	2	0
CTRUn	2	3	306.933	100	0.408163	2	7
CTRUn	3	3	110.437	100	0.333333	3	2
CTRUn	4	3	422.688	66.6667	0.333333	3	2
CTRUn	1	4	106.999	75	0.333333	3	3
CTRUn	2	4	331.257	66.6667	0.333333	3	1
CTRUn	3	4	303.633	66.6667	0.392157	3	3
CTRUn	4	4	220.067	71.6667	0.392157	3	4
CTRUn	1	5	433.722	87.5	0.4	3	9
CTRUn	2	5	308.938	100	0.408163	3	2
CTRUn	3	5	149.756	93.3334	0.333333	3	2
CTRUn	4	5	239.014	100	0.333333	3	14
CTRUn	1	6	283.395	66.3333	0.333333	2	0
CTRUn	2	6	189.72	75	0.333333	2	0
CTRUn	3	6	202.219	66.6667	0.384615	3	0
CTRUn	4	6	403.935	100	0.37037	3	0

## Sheet: IEG's
Treatment	Fish	Replicate	egrDM	egrDLd	egrDLv	egrVV	cfosDM	cfosDLd	cfosDLv	cfosVV	bdnfDM	bdnfDLd	bdnfDLv	bdnfVV	npasDM	npasDLd	npasDLv	npasVV
CTR	1	1	-2.1863	-3.69911	-3.98078	-3.91665	-2.10488	-3.88092	-3.94948	-3.80688	-1.59482	-2.84798	-2.99231	-2.75558	-2.27742	-4.02988	-4.06463	-3.89609
CTR	1	2	-3.62583	-3.14025	-4.15009	-3.25914	-3.8302	-3.56279	-4.20816	-3.55277	-3.16707	-3.43312	-2.8924	-2.90358	-4.15515	-3.84094	-4.05501	-3.79992
CTR	4	1	-4.17995	-3.69892	-4.02563	-3.88226	-4.04577	-4.05527	-4.24405	-4.07972	-3.04479	-3.17641	-3.14815	-2.97681	-4.09349	-4.18166	-4.28959	-4.00672
CTR	4	2	-3.25337	-3.55981	-3.27693	-3.5741	-3.44777	-3.98713	-4.69423	-3.50703	-2.49257	-2.86815	-3.56136	-3.83816	-3.63404	-3.95883	-4.33316	-3.83316
CTR	2	1	-1.68114	-2.00784	-3.51328	-3.19288	-1.65576	-1.75645	-4.19132	-2.85274	-1.07492	-1.09974	-3.49339	-2.05612	-1.63832	-1.63559	-4.21977	-3.36328
CTR	3	2	-2.27163	-2.46491	-4.43052	-3.6873	-1.93912	-2.29722	-4.67319	-3.76952	-1.38643	-1.54698	-2.78209	-2.89917	-2.07021	-2.36236	-4.22897	-4.02831
CTR	3	1	-2.66955	-3.46154	-3.98301	-2.74326	-2.73585	-3.9648	-4.22914	-2.68139	-1.89384	-2.7762	-3.30183	-1.9367	-2.67826	-4.03908	-4.43505	-2.84143
CTR	2	2	-1.80618	-2.13627	-4.21191	-2.23686	-1.71909	-1.84284	-4.00233	-2.16934	-1.10132	-1.24849	-2.67553	-1.78481	-1.79898	-1.96759	-4.05576	-2.8739
UnCTR	1	2	-3.54036	-3.85341	-3.92547	-3.67775	-3.67419	-4.28692	-4.06737	-3.90682	-3.1082	-3.20163	-3.17372	-3.08605	-3.72563	-4.25825	-4.17455	-3.95436
UnCTR	4	2	-3.048	-3.54927	-3.76713	-1.85019	-2.9875	-3.96556	-4.00473	-2.43523	-2.30554	-2.77678	-2.99115	-1.65983	-3.11619	-3.95061	-4.22879	-2.67825
UnCTR	3	2	-1.73347	-2.87093	-3.76633	-2.19503	-1.54344	-3.15833	-3.39392	-3.04103	-1.1492	-2.01826	-2.56979	-2.14091	-1.7712	-3.60031	-3.84496	-2.99249
UnCTR	2	2	-1.79543	-3.42336	-3.3581	-3.37702	-1.61467	-3.98814	-3.82129	-3.70723	-1.10103	-2.86775	-2.93351	-3.02641	-1.73329	-4.07459	-3.80088	-3.67782
UnCTR	1	6	-4.07386	-3.79972	-4.17061	-3.22064	-4.3101	-3.5679	-4.20359	-2.59935	-3.45841	-2.81426	-3.09316	-3.56045	-4.42654	-3.97863	-4.41105	-3.14352
UnCTR	2	6	-3.82589	-3.28826	-2.59835	-2.36039	-4.05572	-3.62834	-3.67666	-2.67972	-3.25552	-2.74271	-2.72828	-2.50319	-4.28922	-3.94878	-3.0068	-3.04095
UnCTR	3	6	-3.80954	-3.86814	-4.56863	-3.75207	-3.9633	-3.88099	-4.47897	-3.472	-3.13444	-2.60303	-2.55509	-2.86747	-4.34737	-4.23493	-4.35974	-3.88808
UnCTR	4	5	-3.12104	-3.04709	-3.6243	-3.37702	-3.12559	-3.40249	-3.76063	-3.97362	-2.42306	-2.48087	-2.73486	-2.82769	-3.3464	-3.39402	-3.42976	-3.59585
CTRUn	1	1	-1.7419	-3.18867	-3.66491	-2.16725	-1.59078	-3.64261	-3.69481	-2.73698	-1.00175	-2.335	-2.61841	-2.35735	-1.86207	-3.95134	-3.87036	-4.10362
CTRUn	1	3	-2.59873	-2.56276	-3.76581	-3.72856	-2.5288	-2.79669	-3.91373	-3.16021	-1.94618	-1.87109	-3.00619	-3.64257	-2.69503	-2.93925	-3.99124	-3.82802
CTRUn	4	1	-1.86221	-2.02812	-2.61197	-3.15306	-1.8079	-2.79428	-2.56035	-3.09699	-1.17764	-1.92628	-1.56204	-3.21389	-2.00099	-3.10961	-2.85095	-3.26366
CTRUn	4	3	-3.07236	-1.94351	-2.59773	-3.43652	-3.40081	-1.97926	-2.44766	-3.83496	-2.71938	-1.27625	-1.77286	-3.52983	-3.66113	-2.15492	-2.7327	-3.82081
CTRUn	3	1	-1.77609	-2.11476	-3.47051	-3.88734	-1.69218	-1.98632	-3.29279	-2.1495	-1.17664	-1.33405	-2.4197	-3.64026	-1.92803	-2.29714	-3.78667	-2.32493
CTRUn	3	3	-2.17612	-3.25816	-3.55007	-3.83968	-2.16819	-3.25492	-3.33001	-2.66879	-1.29255	-2.41854	-2.48203	-3.81917	-2.52001	-3.59717	-3.85933	-3.36303
CTRUn	2	1	-3.10392	-2.79919	-2.23993	-3.74902	-2.92226	-2.66473	-2.12116	-3.89534	-2.21158	-2.15591	-1.39891	-3.47494	-3.28469	-2.96712	-2.33311	-3.28963
CTRUn	2	5	-3.73266	-3.7786	-3.81322	-3.8202	-4.01829	-3.86568	-3.91195	-3.47246	-2.9743	-2.49378	-2.86376	-3.41856	-3.93344	-4.04058	-3.37075	-3.05002
